# Supplementary material for: NeoTImmuML: a machine learning-based prediction model for human tumor neoantigen immunogenicity
Source: Front Immunol. 2025 Oct 22;16:1681396. doi: 10.3389/fimmu.2025.1681396 (PMC12585993; doi:10.3389/fimmu.2025.1681396)
Supplement: Supplementary Figure 1 — Schematic workflow of immunogenicity prediction using TumorAgDB2.0 and NeoTImmuML. Users can utilize their own data or data from the TumorAgDB2.0 database, and select the desired peptide features on the “Features” page to calculate physicochemical properties. Subsequently, our NeoTImmuML tool can be used to predict immunogenicity, and peptides predicted as “Immunogenic” can be considered as candidate peptides for further experimental validation. [file DataSheet1.zip › Supplementary Table 1.xlsx]

## Sheet: Sheet1
Supplement Table 1 Physicochemical property characteristics and related descriptions of 20 peptide segments
Number	Feature	Description
1	boman	Compute the Boman (Potential Protein Interaction) index
2	charge	Compute the theoretical net charge of a protein sequence
3	aIndex	Compute the aliphatic index of a protein sequence
4	aaComp	Compute the amino acid composition of a protein sequence
5	crucianiProperties	Compute the Cruciani properties of a protein sequence
6	fasgaiVectors	Compute the FASGAI vectors of a protein sequence
7	hydrophobicity	Compute the hydrophobicity index of a protein sequence
8	instaIndex	Compute the instability index of a protein sequence
9	kideraFactors	Compute the Kidera factors of a protein sequence
10	lengthpep	Compute the amino acid length of a protein sequence
11	massShift	Calculate the mass difference of modified peptides
12	membpos	Compute theoretically the class of a protein sequence
13	mswhimScores	Compute the MS-WHIM scores of a protein sequence
14	mw	Compute the molecular weight of a protein sequence
15	pI	Compute the isoelectic point (pI) of a protein sequence
16	protFP	Compute the protFP descriptors of a protein sequence
17	stScales	Compute the ST-scales of a protein sequence
18	vhseScales	Compute the VHSE-scales of a protein sequence
19	zScales	Compute the Z-scales of a protein sequence
20	hmoment	Compute the hydrophobic moment of a protein sequence
21	autoCorrelation	Compute the auto-correlation index of a protein sequence
22	autoCovariance	Compute the auto-covariance index of a protein sequence

## Sheet: Sheet2
The final calculable eigenvalue of a single peptide segment
Number	Feature
1	mol_weight
2	isoelectric_point
3	boman_index
4	charge
5	hydrophobicity_index
6	lengthpep
7	instability_index
8	hmoment
9	membpos.H
10	membpos.uH
11	aindex
12	autoCorrelation
13	autoCovariance
14	aaComp_1
15	blosum_1
16	blosum_2
17	blosum_3
18	blosum_4
19	blosum_5
20	blosum_6
21	blosum_7
22	blosum_8
23	blosum_9
24	blosum_10
25	cruciani_1
26	fasgai_1
27	fasgai_2
28	fasgai_3
29	fasgai_4
30	fasgai_5
31	fasgai_6
32	kidera_1
33	kidera_2
34	kidera_3
35	kidera_4
36	kidera_5
37	kidera_6
38	kidera_7
39	kidera_8
40	kidera_9
41	kidera_10
42	mswhim_1
43	mswhim_2
44	mswhim_3
45	protFP_1
46	protFP_2
47	protFP_3
48	protFP_4
49	protFP_5
50	protFP_6
51	protFP_7
52	protFP_8
53	stscale_1
54	stscale_2
55	stscale_3
56	stscale_4
57	stscale_5
58	stscale_6
59	stscale_7
60	stscale_8
61	tscale_1
62	tscale_2
63	tscale_3
64	tscale_4
65	tscale_5
66	vhse_1
67	vhse_2
68	vhse_3
69	vhse_4
70	vhse_5
71	vhse_6
72	vhse_7
73	vhse_8
74	zscale_1
75	zscale_2
76	zscale_3
77	zscale_4
78	zscale_5
