# Supplementary material for: NeoTImmuML: a machine learning-based prediction model for human tumor neoantigen immunogenicity
Source: Front Immunol. 2025 Oct 22;16:1681396. doi: 10.3389/fimmu.2025.1681396 (PMC12585993; doi:10.3389/fimmu.2025.1681396)
Supplement: Supplementary Figure 1 — Schematic workflow of immunogenicity prediction using TumorAgDB2.0 and NeoTImmuML. Users can utilize their own data or data from the TumorAgDB2.0 database, and select the desired peptide features on the “Features” page to calculate physicochemical properties. Subsequently, our NeoTImmuML tool can be used to predict immunogenicity, and peptides predicted as “Immunogenic” can be considered as candidate peptides for further experimental validation. [file DataSheet1.zip › Supplementary Table 3.xlsx]

## Sheet: Sheet1
Supplement Table 3 A key comparison between TumorAgDB2.0 and established neoantigen/antigen databases
Database	Title of the Paper	Link	The latest data version	Bulk download	Scope & positioning	Immunogenicity labels & assay evidence	Physicochemical feature annotations with computation methods	Platform accessibility & maintenance
TumorAgDB2.0	NeoTImmuML: A Machine Learning-Based Prediction Model for Human Tumor Neoantigen Immunogenicity	https://tumoragdb.com.cn	Up to 2025	Yes	Human neoantigens; includes experimentally validated and simulated data	Yes (curated from literature and authoritative sources; assay evidence provided)	Yes	Stable online access; actively maintained and regularly updated
IEDB	The Immune Epitope Database (IEDB): 2024 update	https://www.iedb.org/	Up to 2024	Yes (exports/API)	Multi-species B/T cell epitopes and annotations	Yes (rich experimental evidence)	No	Stable; long-term maintenance
NeoDB	Neodb: a comprehensive neoantigen database and discovery platform for cancer immunotherapy	https://liuxslab.com/Neodb/	Up to 2023	Partial	Tumor neoantigens / related annotations	Partial	No	Inaccessible
NEPdb	NEPdb: A Database of T-Cell Experimentally-Validated Neoantigens and Pan-Cancer Predicted Neoepitopes for Cancer Immunotherapy	https://nep.whu.edu.cn/	Up to 2022	On-line query only	Neoantigen/neoepitope entries and annotations	Partial	No	Accessible
dbPepNeo	dbPepNeo: a manually curated database for human tumor neoantigen peptides	http://www.biostatistics.online/dbPepNeo2	Up to 2023	Yes / partial	Experimentally validated neoantigen entries	Yes	No	Accessible
TANTIGEN2.0	TANTIGEN 2.0: a knowledge base of tumor T cell antigens and epitopes	https://projects.met-hilab.org/tadb/	Up to 2021	Yes	Tumor antigens (traditional antigens strongly covered; neoantigens relatively limited)	Partial	No	Accessible
